# Supplementary material for: Orientation-invariant autoencoders learn robust representations for shape profiling of cells and organelles
Source: Nat Commun. 2024 Feb 3;15:1022. doi: 10.1038/s41467-024-45362-4 (PMC10838319; doi:10.1038/s41467-024-45362-4)
Supplement: Supplementary file 4 — Source Data [file 41467_2024_45362_MOESM4_ESM.xlsx]

## Sheet: fig.2b
angle_bucket	err_o2vae	err_vae	errorbar_lower_o2vae	errorbar_upper_o2vae	errorbar_lower_vae	errorbar_upper_vae
20	6.3	16.2	1.5	1.5	2.3	2.3
40	9.09091	46.4427	1.77866	1.77866	3.06324	3.06324
60	8.61057	70.6458	1.66341	1.76125	2.93542	2.54403
80	6.8	73.8	1.5	1.6	2.9	2.6
100	4.98534	78.4946	1.35526	1.36852	2.6393	2.34604
120	7.8373	77.381	1.68651	1.68651	2.87698	2.38095
140	10.0202	74.5951	1.92308	1.92308	2.93522	2.53036
160	10.9731	56.6253	1.86335	1.96687	3.20911	3.00207
180	6.5625	32.1875	1.5625	1.5625	3.02083	2.91667

## Sheet: fig.2f.left
dataset	model	mean	conf_interval_low	conf_interval_high
hipsc	o2vae	0.00187617	0	0.00562852
hipsc	prealign-vae	0.0281426	0.0150094	0.043152
hpa	o2vae	0.023865	0.0168801	0.0314319
hpa	prealign-vae	0.0500582	0.0395809	0.0605355

## Sheet: fig.2f.right
model	mean	conf_interval_low	conf_interval_high
o2vae	0.107955	0.0945248	0.121901
prealign-vae	0.125	0.110537	0.139463
o2vae	0.125821	0.120498	0.131075
prealign-vae	0.15859	0.152496	0.164673

## Sheet: fig.3a.dist_matrix
0	6.13026	12.8158	12.1281	12.2642	13.8368	17.6693	17.075	17.3022
6.13026	0	7.70145	10.8533	9.34207	9.9383	17.0405	15.7175	15.3911
12.8158	7.70145	0	13.1804	10.1335	6.69774	16.7978	14.736	13.2102
12.1281	10.8533	13.1804	0	4.60886	10.6339	11.8342	11.5198	13.9211
12.2642	9.34207	10.1335	4.60886	0	6.56708	11.7857	10.1666	11.2733
13.8368	9.9383	6.69774	10.6339	6.56708	0	12.8981	9.98626	8.11669
17.6693	17.0405	16.7978	11.8342	11.7857	12.8981	0	4.27061	10.5142
17.075	15.7175	14.736	11.5198	10.1666	9.98626	4.27061	0	6.62519
17.3022	15.3911	13.2102	13.9211	11.2733	8.11669	10.5142	6.62519	0

## Sheet: fig.3c.freq_cells
	counts
0	1196
1	1549
2	1346
3	748
4	938
5	1544
6	1328
7	1023

## Sheet: fig.3c.freq_nucleus
	counts
0	1571
1	1620
2	951
3	1672
4	892
5	836
6	933
7	1197

## Sheet: fig.5a.dist_matrix
0	1.6968	2.1967	3.8404	4.0604	4.2881	5.8222	5.906	6.0181
1.6968	0	1.961	4.3211	4.1678	4.4993	6.0248	5.9998	6.1224
2.1967	1.961	0	4.6264	4.5091	4.3764	6.5071	6.4106	6.3409
3.8404	4.3211	4.6264	0	1.1685	1.6118	4.1288	4.1735	4.2852
4.0604	4.1678	4.5091	1.1685	0	1.3178	4.2543	4.1314	4.2532
4.2881	4.4993	4.3764	1.6118	1.3178	0	4.7618	4.6057	4.4884
5.8222	6.0248	6.5071	4.1288	4.2543	4.7618	0	0.845	1.5535
5.906	5.9998	6.4106	4.1735	4.1314	4.6057	0.845	0	0.9984
6.0181	6.1224	6.3409	4.2852	4.2532	4.4884	1.5535	0.9984	0
